# Supplementary material for: Clinical Reasoning and Practices in the Osteopathic Management of Visceral Disorders: A Grounded Theory Study in the Italian Context
Source: Healthcare (Basel). 2025 Aug 14;13(16):1995. doi: 10.3390/healthcare13161995 (PMC12385249; doi:10.3390/healthcare13161995)
Supplement: Supplementary file 1 [file healthcare-13-01995-s001.zip]

Archive with 1 entries (1 files):
- healthcare-3729032-supplementary.pdf
